# Supplementary material for: Steerable drops on heated concentric microgroove arrays
Source: Nat Commun. 2022 Jun 6;13:3141. doi: 10.1038/s41467-022-30837-z (PMC9170727; doi:10.1038/s41467-022-30837-z)
Supplement: Supplementary file 11 — Source Data [file 41467_2022_30837_MOESM11_ESM.xlsx]

## Sheet: Figure 2a
	Left contact line						Right contact line
t (ms)	K-1	K-2	K-3	Mean	SD		K-1	K-2	K-3	Mean	SD
0	0	0	0	0	0		0	0	0	0	0
0.2	0.535	0.638	0.437	0.536667	0.10051		0.484	0.478	0.489	0.483667	0.00550757
0.4	0.841	0.962	0.898	0.900333	0.0605337		0.892	0.738	0.904	0.844667	0.0925707
0.6	1.227	1.227	1.096	1.18333	0.0756329		0.924	1.129	1.163	1.072	0.129294
0.8	1.331	1.438	1.281	1.35	0.080206		1.336	1.251	1.323	1.30333	0.0457857
1	1.525	1.624	1.424	1.52433	0.100002		1.53	1.374	1.507	1.47033	0.084216
1.2	1.778	1.674	1.599	1.68367	0.0898907		1.692	1.506	1.735	1.64433	0.121714
1.4	1.834	1.919	1.701	1.818	0.109877		1.795	1.618	1.827	1.74667	0.112571
1.6	1.906	2.011	1.832	1.91633	0.0899463		1.88	1.76	1.858	1.83267	0.0638853
1.8	1.983	2.092	1.936	2.00367	0.0800271		1.984	1.827	1.971	1.92733	0.087134
2	2.076	2.185	2.054	2.105	0.0701498		2.023	1.825	2.054	1.96733	0.124235
2.2	2.198	2.098	2.149	2.14833	0.0500033		2.07	1.949	2.047	2.022	0.0642573
2.4	2.211	2.316	2.137	2.22133	0.0899463		2.072	2.019	2.115	2.06867	0.0480867
2.6	2.251	2.334	2.079	2.22133	0.130063		2.156	2.013	2.157	2.10867	0.0828513
2.8	2.265	2.284	2.244	2.26433	0.0200083		2.16	1.981	2.19	2.11033	0.113006
3	2.226	2.33	2.151	2.23567	0.0898907		2.236	1.974	2.225	2.145	0.148192
3.2	2.231	2.326	2.107	2.22133	0.10982		2.183	1.958	2.27	2.137	0.161006
3.4	2.276	2.351	2.08	2.23567	0.13993		2.178	1.999	2.229	2.13533	0.12079
3.6	2.361	2.381	2.008	2.25	0.209817		2.122	2.095	2.153	2.12333	0.029023
3.8	2.157	2.257	2.206	2.20667	0.0500033		2.16	2.013	2.157	2.11	0.0840179
4	2.218	2.272	1.955	2.14833	0.169595		2.081	2.11	2.092	2.09433	0.0146401
4.2	2.264	2.269	1.868	2.13367	0.230088		2.094	1.926	2.156	2.05867	0.119001
4.4	2.254	2.239	1.866	2.11967	0.21981		2.056	1.962	2.034	2.01733	0.0491664
4.6	2.129	2.224	2.005	2.11933	0.10982		2.025	1.772	2.166	1.98767	0.199636
4.8	2.065	2.17	1.991	2.07533	0.0899463		2.003	1.793	2.085	1.96033	0.150603
5	2.098	2.008	1.861	1.989	0.119637		1.924	1.711	2.024	1.88633	0.159863
5.2	1.975	2.057	1.803	1.945	0.12963		1.847	1.567	2.022	1.812	0.22951
5.4	1.954	1.981	1.813	1.916	0.0902164		1.773	1.561	1.853	1.729	0.150891
5.6	1.823	1.931	1.775	1.843	0.0798999		1.742	1.512	1.845	1.69967	0.170489
5.8	1.821	1.89	1.603	1.77133	0.149808		1.621	1.601	1.621	1.61433	0.011547
6	1.743	1.825	1.57	1.71267	0.130178		1.591	1.447	1.591	1.543	0.0831384
6.2	1.573	1.662	1.425	1.55333	0.119718		1.506	1.275	1.588	1.45633	0.162303
6.4	1.505	1.6	1.38	1.495	0.11034		1.298	1.021	1.436	1.25167	0.211344
6.6	1.526	1.588	1.285	1.46633	0.16007		1.267	0.986	1.441	1.23133	0.229587
6.8	1.446	1.467	1.093	1.33533	0.210129		1.251	1.049	1.321	1.207	0.141237
7	1.288	1.364	1.093	1.24833	0.139787		1.257	0.938	1.433	1.20933	0.250919
7.2	0.978	1.068	0.83	0.958667	0.120172		1.126	0.95	1.159	1.07833	0.112358
7.4	0.968	1.063	0.844	0.958333	0.10982		1.036	0.946	1.017	0.999667	0.0474377
7.6	1.068	1.091	0.716	0.958333	0.210182		0.914	0.831	0.872	0.872333	0.041501
7.8	1.03	0.954	0.759	0.914333	0.139787		0.945	0.831	0.929	0.901667	0.0617198
8	0.891	0.872	0.851	0.871333	0.0200083		0.863	0.692	0.922	0.825667	0.119459
8.2	0.793	0.786	0.859	0.812667	0.0402782		0.754	0.474	0.908	0.712	0.220027
8.4	0.953	1.048	0.829	0.943333	0.10982		0.681	0.447	0.82	0.649333	0.188506
8.6	0.771	0.853	0.598	0.740667	0.130178		0.719	0.471	0.824	0.671333	0.181263
8.8	0.897	0.972	0.701	0.856667	0.13993		0.708	0.547	0.777	0.677333	0.118027
9	0.833	0.921	0.684	0.812667	0.119801		0.627	0.353	0.767	0.582333	0.210583
9.2	0.702	0.858	0.749	0.769667	0.0800271		0.579	0.331	0.704	0.538	0.18985
9.4	0.682	0.782	0.582	0.682	0.1		0.547	0.322	0.655	0.508	0.169891
9.6	0.833	0.921	0.684	0.812667	0.119801		0.377	0.127	0.501	0.335	0.190505
9.8	0.807	0.915	0.759	0.827	0.0798999		0.37	0.168	0.46	0.332667	0.149537
10	0.54	0.719	0.615	0.624667	0.0898907		0.273	0.097	0.327	0.232333	0.120272
10.2	0.562	0.656	0.437	0.551667	0.109865		0.429	0.267	0.476	0.390667	0.109646
10.4	0.572	0.66	0.423	0.551667	0.119801		0.3725	0.178	0.449	0.333167	0.139716
10.6	0.691	0.712	0.338	0.580333	0.210129		0.361	0.143	0.456	0.32	0.160477
10.8	0.825	0.769	0.28	0.624667	0.2998		0.25	0.038	0.33	0.206	0.150891
11	0.932	0.832	0.282	0.682	0.35		0.258	0.251	0.271	0.26	0.0101489
11.2	0.909	0.764	0.155	0.609333	0.400088		0.269	0.149	0.247	0.221667	0.0638853
11.4	1.065	0.91	0.29	0.755	0.410091		0.315	0.183	0.328	0.275333	0.0802268
11.6	0.903	0.804	0.253	0.653333	0.350215		0.303	0.121	0.351	0.258333	0.121332
11.8	0.885	0.748	0.152	0.595	0.389717		0.288	0.191	0.262	0.247	0.0502096
12	0.901	0.855	0.377	0.711	0.290165		0.201	0.174	0.234	0.203	0.03005
12.2	0.891	0.854	0.388	0.711	0.280337		0.224	0.198	0.238	0.22	0.0202978
12.4	0.819	0.888	0.601	0.769333	0.149808		0.124	0.006	0.161	0.097	0.0809506

## Sheet: Figure 2b
	Left contact line						Right contact line
t (ms)	K-1	K-2	K-3	Mean	SD		K-1	K-2	K-3	Mean	SD
0	0	0	0	0	0		0	0	0	0	0
0.2	0.495	0.496	0.497	0.496	0.001		0.461	0.462	0.463	0.462	0.001
0.4	0.898	0.898	0.878	0.891333	0.011547		0.871	0.78	0.8	0.817	0.0478226
0.6	1.094	1.262	1.085	1.147	0.0996945		1.205	1.055	0.986	1.082	0.111969
0.8	1.468	1.39	1.363	1.407	0.0545252		1.473	1.223	1.283	1.32633	0.130512
1	1.654	1.565	1.548	1.589	0.0569298		1.656	1.446	1.531	1.54433	0.105633
1.2	1.779	1.876	1.72	1.79167	0.0787676		1.805	1.694	1.697	1.732	0.0632376
1.4	1.853	2.017	1.899	1.923	0.0845931		1.966	1.716	1.823	1.835	0.125431
1.6	2.055	2.182	1.965	2.06733	0.109024		2.108	1.838	1.949	1.965	0.135709
1.8	2.064	2.181	2.025	2.09	0.081185		2.174	2.004	2.025	2.06767	0.0926841
2	2.228	2.322	2.145	2.23167	0.0885569		2.247	2.017	2.135	2.133	0.115013
2.2	2.317	2.475	2.197	2.32967	0.139432		2.31	2.04	2.155	2.16833	0.135493
2.4	2.357	2.475	2.34	2.39067	0.0735278		2.226	2.096	2.075	2.13233	0.0817945
2.6	2.342	2.425	2.349	2.372	0.0460326		2.27	2.14	2.181	2.197	0.0664605
2.8	2.451	2.544	2.388	2.461	0.0784793		2.329	2.139	2.218	2.22867	0.0954481
3	2.513	2.585	2.347	2.48167	0.122055		2.344	2.094	2.329	2.25567	0.140208
3.2	2.474	2.623	2.366	2.48767	0.129044		2.389	2.079	2.206	2.22467	0.155841
3.4	2.527	2.702	2.404	2.54433	0.149754		2.37	2.04	2.167	2.19233	0.166452
3.6	2.532	2.758	2.61	2.63333	0.114793		2.364	2.074	2.197	2.21167	0.145555
3.8	2.639	2.679	2.63	2.64933	0.0260832		2.293	2.203	2.233	2.243	0.0458258
4	2.635	2.732	2.576	2.64767	0.0787676		2.334	2.104	2.197	2.21167	0.115699
4.2	2.647	2.694	2.673	2.67133	0.0235443		2.2	2.15	2.117	2.15567	0.0417892
4.4	2.608	2.789	2.49	2.629	0.150602		2.267	1.997	2.083	2.11567	0.137932
4.6	2.477	2.595	2.508	2.52667	0.0611746		2.207	2.057	2.079	2.11433	0.0810021
4.8	2.426	2.59	2.312	2.44267	0.139747		2.258	1.948	2.066	2.09067	0.156465
5	2.346	2.527	2.229	2.36733	0.150141		2.238	1.968	2.052	2.086	0.138174
5.2	2.269	2.465	2.147	2.29367	0.160429		2.248	1.898	2.015	2.05367	0.178175
5.4	2.239	2.411	2.113	2.25433	0.149591		2.082	1.832	1.925	1.94633	0.126358
5.6	2.193	2.368	2.071	2.21067	0.149286		2.05	1.72	1.849	1.873	0.166304
5.8	2.112	2.301	1.963	2.12533	0.169394		1.914	1.624	1.745	1.761	0.145661
6	1.908	2.004	1.848	1.92	0.0786893		1.811	1.621	1.695	1.709	0.0957706
6.2	1.791	1.967	1.649	1.80233	0.159303		1.735	1.465	1.582	1.594	0.135399
6.4	1.7	1.859	1.581	1.71333	0.139479		1.736	1.406	1.546	1.56267	0.16563
6.6	1.154	1.439	1.27	1.28767	0.143319		1.653	1.343	1.439	1.47833	0.158699
6.8	1.058	1.221	0.943	1.074	0.139689		1.619	1.349	1.45	1.47267	0.13642
7	0.861	1.088	0.669	0.872667	0.209743		1.476	1.346	1.389	1.40367	0.0662294
7.2	0.744	0.871	0.654	0.756333	0.109024		1.421	1.17	1.271	1.28733	0.126295
7.4	0.778	0.856	0.79	0.808	0.042		1.192	1.079	1.079	1.11667	0.0652406
7.6	0.793	0.939	0.702	0.811333	0.119559		1.183	0.913	1.009	1.035	0.136865
7.8	0.81	1.024	0.645	0.826333	0.190027		1.138	0.808	0.941	0.962333	0.166031
8	0.83	1.044	0.685	0.853	0.180602		1.098	0.708	0.851	0.885667	0.197298
8.2	0.793	0.969	0.671	0.811	0.149813		0.968	0.858	0.844	0.89	0.0679117
8.4	0.837	1.068	0.689	0.864667	0.191009		1.222	0.79	0.935	0.982333	0.219855
8.6	0.86	1.048	0.709	0.872333	0.169836		1.173	0.84	0.981	0.998	0.16715
8.8	0.791	1.024	0.645	0.82	0.191157		1.215	0.801	0.931	0.982333	0.21172
9	0.739	0.881	0.644	0.754667	0.119274		1.127	0.997	1.03	1.05133	0.0675747
9.2	0.662	0.768	0.611	0.680333	0.0800895		1.114	0.924	0.979	1.00567	0.0977667
9.4	0.587	0.777	0.458	0.607333	0.160469		1.139	0.87	0.957	0.988667	0.137267
9.6	0.402	0.567	0.289	0.419333	0.139808		1.097	0.767	0.893	0.919	0.166529
9.8	0.319	0.417	0.34	0.358667	0.0515978		1.029	0.719	0.822	0.856667	0.157881
10	0.284	0.349	0.276	0.303	0.0400375		0.856	0.757	0.748	0.787	0.059925
10.2	0.207	0.122	0.095	0.141333	0.0584494		0.839	0.589	0.663	0.697	0.128421

## Sheet: Figure 2c
	We = 4.05213					We = 7.25793					We = 13.66952					We = 16.87532
T (℃)	Δl-1	Δl-2	Δl-3	Mean	SD	Δl-1	Δl-2	Δl-3	Mean	SD	Δl-1	Δl-2	Δl-3	Mean	SD	Δl-1	Δl-2	Δl-3	Mean	SD
200	0.109	0.221	0.023	0.117667	0.0992841	0.375	0.602	0.561	0.512667	0.120972	0.621	0.649	0.462	0.577333	0.100858	0.431	0.625	0.499	0.518333	0.0984344
210	0.143	0.01	0.025	0.0593333	0.0728446	0.422	0.651	0.712	0.595	0.152895	0.326	0.411	0.448	0.395	0.062554	0.149	0.152	0.291	0.197333	0.0811316
220	2.048	0.472	1.812	1.444	0.850007	0.928	0.931	0.922	0.927	0.00458258	2.384	1.808	2.096	2.096	0.288	2.592	2.452	2.374	2.47267	0.11046
230	0.672	2.468	0.952	1.364	0.966288	2.176	0.691	1.588	1.485	0.747839	2.364	2.836	2.741	2.647	0.249646	3.392	1.034	2.692	2.37267	1.211
240	0.864	1.084	0.894	0.947333	0.119304	0.652	1.584	1.271	1.169	0.474298	0.772	3.018	1.876	1.88867	1.12305	2.873	1.831	2.357	2.35367	0.521008
250	1.408	0.536	1.293	1.079	0.473754	2.054	1.798	1.812	1.888	0.143931	1.486	2.454	3.021	2.32033	0.776181	3.14	2.416	2.488	2.68133	0.398845
260	1.154	0.668	0.636	0.819333	0.290271	2.488	1.201	2.014	1.901	0.650899	1.698	1.518	1.731	1.649	0.114643	2.872	3.548	2.812	3.07733	0.408712
270	0.48	1.152	1.152	0.928	0.387979	1.088	1.056	1.472	1.20533	0.231494	2.272	2.272	2.432	2.32533	0.092376	2.72	3.36	2.176	2.752	0.592648
280	0.512	0.16	0.832	0.501333	0.336127	0.896	0.608	1.44	0.981333	0.422513	1.152	1.632	1.856	1.54667	0.359674	1.92	1.856	2.272	2.016	0.224
290	0.096	0.544	-0.16	0.16	0.356337	0.512	0.096	0.704	0.437333	0.310801	1.216	1.12	0.481	0.939	0.399533	1.632	0.544	0.896	1.024	0.555179
300	-0.416	-0.128	-0.288	-0.277333	0.144296	-0.384	-0.352	-0.096	-0.277333	0.157852	0.384	0.672	0.159	0.405	0.257144	0.736	0.64	0.8	0.725333	0.0805316
310	-0.608	-0.608	-0.48	-0.565333	0.0739008	-0.256	-0.544	-0.384	-0.394667	0.144296	0.16	-0.544	-0.202	-0.195333	0.352047	0.288	-0.128	-0.064	0.032	0.224
320	-0.482	-0.702	-0.612	-0.598667	0.110604	-0.35	-0.958	-0.815	-0.707667	0.317894	-1.066	-1.056	-1.051	-1.05767	0.00763763	-0.318	-1.542	-0.793	-0.884333	0.61709
330	-0.726	-1.156	-0.796	-0.892667	0.230723	-1.293	-1.501	-1.469	-1.421	0.112	-1.624	-1.66	-1.372	-1.552	0.15692	-1.252	-0.886	-1.322	-1.15333	0.234148
340	-0.886	-0.928	-0.922	-0.912	0.0227156	-1.243	-1.362	-1.603	-1.40267	0.183413	-1.54	-1.808	-1.404	-1.584	0.205563	-1.84	-1.352	-1.574	-1.58867	0.24433
350	-0.854	-0.875	-0.864	-0.864333	0.010504	-1.148	-1.818	-1.488	-1.48467	0.335012	-1.858	-2.056	-1.949	-1.95433	0.0991077	-2.472	-1.484	-2.186	-2.04733	0.508387
360	-0.252	-0.476	-0.609	-0.445667	0.180423	-0.81	-0.768	-1.02	-0.866	0.135011	-1.64	-1.532	-1.409	-1.527	0.115581	-2.084	-1.628	-1.284	-1.66533	0.401305
370	-0.352	-0.342	-0.363	-0.352333	0.010504	-0.972	-1.521	-1.251	-1.248	0.274512	-1.41	-1.516	-1.542	-1.48933	0.0699238	-1.698	-1.918	-1.9928	-1.8696	0.153244
380	-0.586	-1.442	-0.998	-1.00867	0.4281	-1.136	-0.728	-0.883	-0.915667	0.205952	-0.411	-1.161	-0.613	-0.728333	0.388074	-1.988	-1.534	-1.614	-1.712	0.242347

## Sheet: Figure 3a
	We = 0.84633					We = 4.05213					We = 7.25793					We = 10.46372					We = 13.66952					We = 16.87532
r (mm)	ΔlL-1	ΔlL-2	ΔlL-3	Mean	SD	ΔlL-1	ΔlL-2	ΔlL-3	Mean	SD	ΔlL-1	ΔlL-2	ΔlL-3	Mean	SD	ΔlL-1	ΔlL-2	ΔlL-3	Mean	SD	ΔlL-1	ΔlL-2	ΔlL-3	Mean	SD	ΔlL-1	ΔlL-2	ΔlL-3	Mean	SD
2.5	0.725	0.53	0.697	0.650667	0.105434	1.12	1.173	1.173	1.15533	0.0305996	1.757	2.621	2.346	2.24133	0.441407	2.649	2.482	3.631	2.92067	0.620808	3.709	3.625	3.147	3.49367	0.303146	3.904	3.737	3.709	3.78333	0.105434
3.75	0.39	0.39	0.586	0.455333	0.113161	0.753	0.894	0.838	0.828333	0.0709953	1.339	1.311	1.452	1.36733	0.0746481	2.092	1.673	1.952	1.90567	0.213308	2.37	3.542	2.119	2.677	0.759552	2.621	3.263	3.347	3.077	0.397135
5	0.307	0.418	0.335	0.353333	0.0577264	0.53	0.614	0.558	0.567333	0.0427707	0.892	0.669	0.641	0.734	0.137546	1.394	1.673	1.785	1.61733	0.201356	1.98	1.617	1.924	1.84033	0.195429	2.203	2.538	1.896	2.21233	0.321102
6.25	0.558	0.363	0.279	0.4	0.143133	0.92	0.558	0.948	0.808667	0.217535	1.311	1.506	0.948	1.255	0.283184	1.98	1.394	1.59	1.65467	0.298304	1.367	1.813	2.008	1.72933	0.328588	2.036	2.677	1.896	2.203	0.416422
7.5	0.251	0.418	0.223	0.297333	0.105434	0.474	0.558	0.669	0.567	0.097811	0.837	0.614	0.948	0.799667	0.170101	1.143	1.004	1.367	1.17133	0.183151	1.367	1.339	1.645	1.45033	0.169167	1.701	1.088	1.339	1.376	0.30817

## Sheet: Figure 3b
	r = 2.5 mm					r = 3.75 mm					r = 5 mm					r = 6.25 mm					r = 7.5 mm
We	ΔlL-1	ΔlL-2	ΔlL-3	Mean	SD	ΔlL-1	ΔlL-2	ΔlL-3	Mean	SD	ΔlL-1	ΔlL-2	ΔlL-3	Mean	SD	ΔlL-1	ΔlL-2	ΔlL-3	Mean	SD	ΔlL-1	ΔlL-2	ΔlL-3	Mean	SD
0.84633	0.725	0.53	0.697	0.650667	0.105434	0.39	0.39	0.586	0.455333	0.113161	0.307	0.418	0.335	0.353333	0.0577264	0.558	0.363	0.279	0.4	0.143133	0.251	0.418	0.223	0.297333	0.105434
4.05213	1.12	1.173	1.173	1.15533	0.0305996	0.753	0.894	0.838	0.828333	0.0709953	0.53	0.614	0.558	0.567333	0.0427707	0.92	0.558	0.948	0.808667	0.217535	0.474	0.558	0.669	0.567	0.097811
7.25793	1.757	2.621	2.346	2.24133	0.441407	1.339	1.311	1.452	1.36733	0.0746481	0.892	0.669	0.641	0.734	0.137546	1.311	1.506	0.948	1.255	0.283184	0.837	0.614	0.948	0.799667	0.170101
10.4637	2.649	2.482	3.631	2.92067	0.620808	2.092	1.673	1.952	1.90567	0.213308	1.394	1.673	1.785	1.61733	0.201356	1.98	1.394	1.59	1.65467	0.298304	1.143	1.004	1.367	1.17133	0.183151
13.6695	3.709	3.625	3.147	3.49367	0.303146	2.37	3.542	2.119	2.677	0.759552	1.98	1.617	1.924	1.84033	0.195429	1.367	1.813	2.008	1.72933	0.328588	1.367	1.339	1.645	1.45033	0.169167
16.8753	3.904	3.737	3.709	3.78333	0.105434	2.621	3.263	3.347	3.077	0.397135	2.203	2.538	1.896	2.21233	0.321102	2.036	2.677	1.896	2.203	0.416422	1.701	1.088	1.339	1.376	0.30817

## Sheet: Figure 3c
	We = 0.84633					We = 4.05213					We = 7.25793					We = 10.46372					We = 13.66952					We = 16.87532
r (mm)	ΔlR-1	ΔlR-2	ΔlR-3	Mean	SD	ΔlR-1	ΔlR-2	ΔlR-3	Mean	SD	ΔlR-1	ΔlR-2	ΔlR-3	Mean	SD	ΔlR-1	ΔlR-2	ΔlR-3	Mean	SD	ΔlR-1	ΔlR-2	ΔlR-3	Mean	SD	ΔlR-1	ΔlR-2	ΔlR-3	Mean	SD
2.5	0.466	0.43	0.688	0.528	0.139728	0.861	1.377	0.717	0.985	0.347033	2.524	1.865	2.18	2.18967	0.329606	2.209	2.725	2.41	2.448	0.26009	3.241	3.442	3.27	3.31767	0.108648	4.389	3.213	2.725	3.44233	0.855377
3.75	0.545	0.545	0.229	0.439667	0.182443	0.803	1.033	1.033	0.956333	0.132791	1.348	1.692	1.291	1.44367	0.216943	2.352	1.75	1.549	1.88367	0.417854	2.524	3.041	1.836	2.467	0.604519	3.155	2.582	3.127	2.95467	0.323042
5	0.545	0.688	0.344	0.525667	0.172813	0.602	0.373	0.459	0.478	0.115676	1.09	1.033	0.889	1.004	0.103591	1.233	1.061	0.975	1.08967	0.131367	1.865	1.635	2.553	2.01767	0.477662	2.438	2.065	1.979	2.16067	0.243997
6.25	0.258	0.115	0.344	0.239	0.115676	0.775	0.574	0.775	0.708	0.116047	0.918	0.889	0.688	0.831667	0.125261	0.775	1.434	0.947	1.052	0.341817	1.09	1.291	0.861	1.08067	0.215152	1.262	1.033	1.377	1.224	0.17512
7.5	0.373	0.115	0.086	0.191333	0.157995	0.947	0.402	1.033	0.794	0.342194	1.09	1.176	0.43	0.898667	0.408149	0.832	1.033	1.033	0.966	0.116047	1.406	1.262	1.291	1.31967	0.0761599	1.233	1.52	0.803	1.18533	0.360869

## Sheet: Figure 3d
	r = 2.5 mm					r = 3.75 mm					r = 5 mm					r = 6.25 mm					r = 7.5 mm
We	ΔlR-1	ΔlR-2	ΔlR-3	Mean	SD	ΔlR-1	ΔlR-2	ΔlR-3	Mean	SD	ΔlR-1	ΔlR-2	ΔlR-3	Mean	SD	ΔlR-1	ΔlR-2	ΔlR-3	Mean	SD	ΔlR-1	ΔlR-2	ΔlR-3	Mean	SD
0.84633	0.466	0.43	0.688	0.528	0.139728	0.545	0.545	0.229	0.439667	0.182443	0.545	0.688	0.344	0.525667	0.172813	0.258	0.115	0.344	0.239	0.115676	0.373	0.115	0.086	0.191333	0.157995
4.05213	0.861	1.377	0.717	0.985	0.347033	0.803	1.033	1.033	0.956333	0.132791	0.602	0.373	0.459	0.478	0.115676	0.775	0.574	0.775	0.708	0.116047	0.947	0.402	1.033	0.794	0.342194
7.25793	2.524	1.865	2.18	2.18967	0.329606	1.348	1.692	1.291	1.44367	0.216943	1.09	1.033	0.889	1.004	0.103591	0.918	0.889	0.688	0.831667	0.125261	1.09	1.176	0.43	0.898667	0.408149
10.4637	2.209	2.725	2.41	2.448	0.26009	2.352	1.75	1.549	1.88367	0.417854	1.233	1.061	0.975	1.08967	0.131367	0.775	1.434	0.947	1.052	0.341817	0.832	1.033	1.033	0.966	0.116047
13.6695	3.241	3.442	3.27	3.31767	0.108648	2.524	3.041	1.836	2.467	0.604519	1.865	1.635	2.553	2.01767	0.477662	1.09	1.291	0.861	1.08067	0.215152	1.406	1.262	1.291	1.31967	0.0761599
16.8753	4.389	3.213	2.725	3.44233	0.855377	3.155	2.582	3.127	2.95467	0.323042	2.438	2.065	1.979	2.16067	0.243997	1.262	1.033	1.377	1.224	0.17512	1.233	1.52	0.803	1.18533	0.360869

## Sheet: Figure 4a
	r = 2.5 mm					r = 3.75 mm					r = 5 mm					r = 6.25 mm					r = 7.5 mm
We	2αr/D-1	2αr/D-2	2αr/D-3	Mean	SD	2αr/D-1	2αr/D-2	2αr/D-3	Mean	SD	2αr/D-1	2αr/D-2	2αr/D-3	Mean	SD	2αr/D-1	2αr/D-2	2αr/D-3	Mean	SD	2αr/D-1	2αr/D-2	2αr/D-3	Mean	SD
0.84633	1.35805	1.39407	1.35551	1.36921	0.0215658	1.31568	1.33983	1.33093	1.32881	0.0122149	1.25381	1.28093	1.30975	1.2815	0.0279704	1.27627	1.29915	1.38814	1.32119	0.0590976	1.34873	1.37585	1.34576	1.35678	0.0165797
4.05213	1.77881	1.80169	1.76992	1.78347	0.0163945	1.72924	1.76102	1.74407	1.74477	0.0159016	1.7428	1.75636	1.75636	1.75184	0.00782848	1.66229	1.72924	1.73814	1.70989	0.0414612	1.79534	1.76822	1.76992	1.77782	0.0151913
7.25793	2.04153	2.00381	1.96017	2.00184	0.040714	2.0322	1.97373	2.0339	2.01328	0.0342601	2.02797	2.05212	2.04619	2.04209	0.0125865	1.99619	2.03983	2.04619	2.0274	0.0272189	2.11017	2.0911	2.13644	2.11257	0.0227647
10.4637	2.2089	2.22246	2.19703	2.20946	0.0127213	2.21483	2.23305	2.28136	2.24308	0.0343778	2.22712	2.18475	2.19534	2.2024	0.0220515	2.15593	2.20297	2.23602	2.19831	0.0402453	2.34153	2.31737	2.36568	2.34153	0.0241525
13.6695	2.32203	2.34492	2.35381	2.34025	0.0163945	2.42627	2.37797	2.40212	2.40212	0.0241525	2.36568	2.36059	2.34915	2.35847	0.00846398	2.31737	2.3839	2.34915	2.35014	0.0332737	2.44449	2.45636	2.41102	2.43729	0.0235122
16.8753	2.46229	2.52288	2.49407	2.49308	0.0303087	2.50466	2.58008	2.55297	2.5459	0.0382046	2.50466	2.53051	2.53475	2.52331	0.0162846	2.55297	2.51059	2.46356	2.50904	0.0447236	2.64364	2.54068	2.64364	2.60932	0.0594475

## Sheet: Figure 4b
r (mm)	We		ΔlL-1	ΔlL-2	ΔlL-3	Mean	SD
2.5	0.84633	2.74255	0.725	0.53	0.697	0.650667	0.105434
2.5	4.05213	6.00105	1.12	1.173	1.173	1.15533	0.0305996
2.5	7.25793	8.03141	1.757	2.621	2.346	2.24133	0.441407
2.5	10.4637	9.64336	2.649	2.482	3.631	2.92067	0.620808
2.5	13.6695	11.022	3.709	3.625	3.147	3.49367	0.303146
2.5	16.8753	12.2465	3.904	3.737	3.709	3.78333	0.105434
3.75	0.84633	1.82837	0.39	0.39	0.586	0.455333	0.113161
3.75	4.05213	4.0007	0.753	0.894	0.838	0.828333	0.0709953
3.75	7.25793	5.35427	1.339	1.311	1.452	1.36733	0.0746481
3.75	10.4637	6.42891	2.092	1.673	1.952	1.90567	0.213308
3.75	13.6695	7.34803	2.37	3.542	2.119	2.677	0.759552
3.75	16.8753	8.16432	2.621	3.263	3.347	3.077	0.397135
5	0.84633	1.37128	0.307	0.418	0.335	0.353333	0.0577264
5	4.05213	3.00052	0.53	0.614	0.558	0.567333	0.0427707
5	7.25793	4.0157	0.892	0.669	0.641	0.734	0.137546
5	10.4637	4.82168	1.394	1.673	1.785	1.61733	0.201356
5	13.6695	5.51102	1.98	1.617	1.924	1.84033	0.195429
5	16.8753	6.12324	2.203	2.538	1.896	2.21233	0.321102
6.25	0.84633	1.09702	0.558	0.363	0.279	0.4	0.143133
6.25	4.05213	2.40042	0.92	0.558	0.948	0.808667	0.217535
6.25	7.25793	3.21256	1.311	1.506	0.948	1.255	0.283184
6.25	10.4637	3.85734	1.98	1.394	1.59	1.65467	0.298304
6.25	13.6695	4.40882	1.367	1.813	2.008	1.72933	0.328588
6.25	16.8753	4.89859	2.036	2.677	1.896	2.203	0.416422
7.5	0.84633	0.914185	0.251	0.418	0.223	0.297333	0.105434
7.5	4.05213	2.00035	0.474	0.558	0.669	0.567	0.097811
7.5	7.25793	2.67714	0.837	0.614	0.948	0.799667	0.170101
7.5	10.4637	3.21445	1.143	1.004	1.367	1.17133	0.183151
7.5	13.6695	3.67401	1.367	1.339	1.645	1.45033	0.169167
7.5	16.8753	4.08216	1.701	1.088	1.339	1.376	0.30817

## Sheet: Figure 4d
H (μm)	S (μm)	W (μm)	r (mm)	We		ΔlR-1	ΔlR-2	ΔlR-3	Mean	SD
20	40	40	2.5	0.84633	0.685638	0.466	0.43	0.688	0.528	0.139728
20	40	40	2.5	4.05213	1.50026	0.861	1.377	0.717	0.985	0.347033
20	40	40	2.5	7.25793	2.00785	2.524	1.865	2.18	2.18967	0.329606
20	40	40	2.5	10.4637	2.41084	2.209	2.725	2.41	2.448	0.26009
20	40	40	2.5	13.6695	2.75551	3.241	3.442	3.27	3.31767	0.108648
20	40	40	2.5	16.8753	3.06162	4.389	3.213	2.725	3.44233	0.855377
20	40	40	3.75	0.84633	0.457092	0.545	0.545	0.229	0.439667	0.182443
20	40	40	3.75	4.05213	1.00017	0.803	1.033	1.033	0.956333	0.132791
20	40	40	3.75	7.25793	1.33857	1.348	1.692	1.291	1.44367	0.216943
20	40	40	3.75	10.4637	1.60723	2.352	1.75	1.549	1.88367	0.417854
20	40	40	3.75	13.6695	1.83701	2.524	3.041	1.836	2.467	0.604519
20	40	40	3.75	16.8753	2.04108	3.155	2.582	3.127	2.95467	0.323042
20	40	40	5	0.84633	0.342819	0.545	0.688	0.344	0.525667	0.172813
20	40	40	5	4.05213	0.750131	0.602	0.373	0.459	0.478	0.115676
20	40	40	5	7.25793	1.00393	1.09	1.033	0.889	1.004	0.103591
20	40	40	5	10.4637	1.20542	1.233	1.061	0.975	1.08967	0.131367
20	40	40	5	13.6695	1.37775	1.865	1.635	2.553	2.01767	0.477662
20	40	40	5	16.8753	1.53081	2.438	2.065	1.979	2.16067	0.243997
20	40	40	6.25	0.84633	0.274255	0.258	0.115	0.344	0.239	0.115676
20	40	40	6.25	4.05213	0.600105	0.775	0.574	0.775	0.708	0.116047
20	40	40	6.25	7.25793	0.803141	0.918	0.889	0.688	0.831667	0.125261
20	40	40	6.25	10.4637	0.964336	0.775	1.434	0.947	1.052	0.341817
20	40	40	6.25	13.6695	1.1022	1.09	1.291	0.861	1.08067	0.215152
20	40	40	6.25	16.8753	1.22465	1.262	1.033	1.377	1.224	0.17512
20	40	40	7.5	0.84633	0.228546	0.373	0.115	0.086	0.191333	0.157995
20	40	40	7.5	4.05213	0.500087	0.947	0.402	1.033	0.794	0.342194
20	40	40	7.5	7.25793	0.669284	1.09	1.176	0.43	0.898667	0.408149
20	40	40	7.5	10.4637	0.803613	0.832	1.033	1.033	0.966	0.116047
20	40	40	7.5	13.6695	0.918503	1.406	1.262	1.291	1.31967	0.0761599
20	40	40	7.5	16.8753	1.02054	1.233	1.52	0.803	1.18533	0.360869

[truncated: 5 more sheets: Figure 5a, Supplementary Figure 10a, Supplementary Figure 10b, Supplementary Figure 10c, Supplementary Figure 10d]
